# Supplementary material for: The Smallest Diplodocid Skull Reveals Cranial Ontogeny and Growth-Related Dietary Changes in the Largest Dinosaurs
Source: Sci Rep. 2018 Oct 11;8:14341. doi: 10.1038/s41598-018-32620-x (PMC6181913; doi:10.1038/s41598-018-32620-x)
Supplement: Supplementary file 2 — Supplementary Information S1 [file 41598_2018_32620_MOESM2_ESM.xlsx]

## Sheet: Cranial+Postcranial Characters
	Same	Tschopp	Whitlock		Red are culled taxon
Whitlock (2011)
	Premaxillary anterior margin, shape: without step (0); with marked step, anterior portion of skull sharply demarcated (1).	Premaxilla, external surface: without anteroventrally orientated vascular grooves originating from an opening in the maxillary contact (0); vascular grooves present (1).	Ascending process of the premaxilla, shape in lateral view: convex (0); concave, with a large dorsal projection (1); sub-rectilinear and directed posterodorsally (2).	Premaxilla, angle between lateral and medial margins of premaxilla as seen in dorsal view: greater than 20º (0); less than or equal to 20º (1).	Premaxilla, shape in dorsal view: main body is massive, with proportionally short ascending process distinct (0); single elongate unit, distinction between body and process absent (1).	Posterolateral process of the premaxilla and the lateral process of the maxillary, shape: with midline contact forming a marked narial depression, subnarial foramen not visible laterally (0; )without midline contact (1).	Subnarial foramen and anterior maxillary foramen, position: well distanced from one another (0); separated by narrow bony isthmus (1).	Subnarial foramen: not visible laterally (0); visible in lateral view (1).	Dorsal process of maxilla, posterior extent: anterior to or even with posterior process (0); extending posterior to posterior process (1).	Maxilla-quadratojugal contact: absent or small (0); broad (1).	Preantorbital fenestra: absent (0); present (1).	Preantorbital fenestra: without sharply defined fossa (0); with (1).	Antorbital fenestra, maximum diameter: much shorter than orbital maximum diameter, less than 85% of orbit (0); subequal to orbital maximum diameter, greater than 85% orbit (1).	Antorbital fenestra, shape of dorsal margin: straight or convex (0); concave (1).	External nares, position: retracted to level of orbit, facing laterally (0); retracted to position between orbits, facing dorsally or dorsolaterally (1).	External nares, maximum diameter: shorter than orbital maximum diameter (0); longer than orbital maximum diameter (1).	Prefrontal, posterior process size: small, not projecting far posterior of frontal-nasal suture (0); elongate, approaching parietal (1).	Prefrontal, posterior process shape: flat (0); hooked (1).	Frontals, midline contact (symphysis): patent suture (0); fused in adult individuals (1).	Frontal, anteroposterior length: approximately twice transverse breadth (0); less than transverse breadth (1).	Frontal-Nasal suture, shape: flat or slightly bowed anteriorly (0); v-shaped, pointing posteriorly (1).	Frontals, dorsal surface: without paired grooves facing anterodorsally (0); grooves present, extend on to nasal (1).	Frontal, contribution to dorsal margin of orbit: roughly equal or less than contribution of prefrontal (0); approximately twice contribution of prefrontal (1).	Frontal, contribution to margin of supratemporal fenestra/fossa: present (0); absent, frontal excluded from anterior margin of fenestra/fossa (1).	Orbit, ventral extent:well anterior of anterior extremity of lateral temporal fenestra (0); roughly even with or posterior to anterior extent of lateral temporal fenestra	Orbital ventral margin, anteroposterior length: broad, with subcircular orbital margin (0); reduced, with acute orbital margin (1).	Postorbital, posterior process: present (0); absent (1).	Jugal, contribution to antorbital fenestra: very reduced or absent (0); large, bordering approximately one-third its perimeter (1).	Jugal, contact with ectopterygoid: present (0), absent (1).	Quadratojugal, position of anterior terminus: posterior to middle of orbit (0), anterior margin of orbit or beyond (1).	Quadratojugal, angle between anterior and dorsal processes: less than or equal to 90º (0); greater than 90º, approaching 130º (1).	Quadrate, articular surface shape: quadrangular in ventral view, oriented transversely (0); roughly triangular in shape (1); thin, crescent-shaped surface with anteriorly directed medial process (2).	Quadrate fossa, depth: shallow (0); deeply invaginated (1).	Quadrate, articular surface shape: quadrangular in ventral view, oriented transversely (0); roughly triangular in shape (1); thin, crescent-shaped surface with anteriorly directed medial process (2).	Quadrate fossa, depth: shallow (0); deeply invaginated (1).	Quadrate, orientation: subvertical (0); strongly inclined posterodorsally (1).	Squamosal, anterior extent: restricted to postorbital region (0); extends well past posterior margin of orbit (1); extends beyond anterior margin of orbit (2).	Squamosal-quadratojugal contact: present (0); absent (1).	Squamosal prong	Parietal, contribution to post-temporal fenestra: present (0); absent (1).	Parietal, distance separating supratemporal fenestrae: less than the width of the long axis of the supratemporal fenestra (0); twice the length of the long axis of the supratemporal fenestra (1).	Postparietal foramen: absent (0); present (1).	Paroccipital processes, shape: ventral margin flat (0); ventral margin with marked excavation (1).	Paroccipital process distal terminus: straight, slightly expanded surface (0); rounded, tonguelike process (1).	Supratemporal fenestra: present (0); absent (1).	Supratemporal fenestra, maximum diameter: much longer than that of foramen magnum (0); subequal to greatest length of foramen magnum (1).	Supraoccipital: sagittal nuchal crest: broad, weakly developed (0); narrow, sharp and distinct (1).	Supraoccipital, height: twice height of foramen magnum (0); subequal to or less than height of foramen magnum (1).	Crista prootica, size: rudimentary (0); expanded laterally into dorsolateral process (1).
Omeisaurus	1	0	0	0	0	0	0	0	0	0	0	9	0	0	0	0	0	0	0	1	0	0	1	0	0	1	0	0	0	0	0	0	0	0	0	0	0	0	0	0	0	0	0	0	0	0	?	?	0
Jobaria	1	0	0	0	0	0	0	0	0	0	0	9	0	0	0	1	0	0	0	1	?	?	1	1	0	1	0	0	?	0	0	0	0	0	0	0	0	0	0	0	0	0	0	0	0	0	0	?	0
Camarasaurus	1	0	1	0	0	0	0	0	0	0	1	0	0	0	0	1	0	0	0	1	0	0	0	1	1	1	0	0	1	0	0	0	1	0	0	0	0	0	1	0	0	0	0	0	0	0	0	0	0
Brachiosaurus	1	0	1	0	0	0	0	0	0	0	1	0	0	0	0	1	0	0	0	1	0	0	0	?	1	1	0	0	1	0	0	0	1	0	0	?	0	0	0	0	0	0	0	0	0	0	0	0	0
Australodocus	?	?	?	?	?	?	?	?	?	?	?	?	?	?	?	?	?	?	?	?	?	?	?	?	?	?	?	?	?	?	?	?	?	?	?	?	?	?	?	?	?	?	?	?	?	?	?	?	?
Haplocanthosaurus	?	?	?	?	?	?	?	?	?	?	?	?	?	?	?	?	?	?	?	?	?	?	?	?	?	?	?	?	?	?	?	?	?	?	?	?	?	?	?	?	?	?	?	?	?	?	?	?	?
Losillasaurus	?	?	?	?	?	?	?	?	?	?	?	?	?	?	?	?	?	?	?	?	?	?	?	?	?	?	?	?	?	?	?	?	?	?	?	?	?	?	?	?	?	?	?	?	?	?	?	?	?
Dinheirosaurus	?	?	?	?	?	?	?	?	?	?	?	?	?	?	?	?	?	?	?	?	?	?	?	?	?	?	?	?	?	?	?	?	?	?	?	?	?	?	?	?	?	?	?	?	?	?	?	?	?
Amazonsaurus	?	?	?	?	?	?	?	?	?	?	?	?	?	?	?	?	?	?	?	?	?	?	?	?	?	?	?	?	?	?	?	?	?	?	?	?	?	?	?	?	?	?	?	?	?	?	?	?	?
Apatosaurus	0	0	2	1	1	1	1	1	1	1	1	0	1	1	1	0	1	1	0	1	0	0	0	1	1	1	0	1	?	1	1	1	0	1	1	1	0	1	1	0	0	1	0	0	0	0	0	0	1
Barosaurus	?	?	?	?	?	?	?	?	?	?	?	?	?	?	?	?	?	?	?	?	?	?	?	?	?	?	?	?	?	?	?	?	?	?	?	?	?	?	?	?	?	?	?	?	?	?	?	?	?
Diplodocus	0	0	2	1	1	1	1	1	1	1	1	1	1	1	1	0	1	1	0	1	0	0	0	1	1	1	0	1	1	1	1	1	0	1	1	1	0	1	1	0	0	1	0	0	0	0	0	0	1
Supersaurus	?	?	?	?	?	?	?	?	?	?	?	?	?	?	?	?	?	?	?	?	?	?	?	?	?	?	?	?	?	?	?	?	?	?	?	?	?	?	?	?	?	?	?	?	?	?	?	?	?
Tornieria	0	0	2	1	1	1	?	1	?	?	?	?	?	?	?	?	?	?	?	?	0	0	?	?	?	?	?	?	?	?	?	?	?	?	?	?	?	1	1	?	?	1	0	0	0	0	0	?	1
Amargasaurus	?	?	?	?	?	?	?	?	?	?	?	?	?	?	1	?	0	0	1	1	0	0	0	0	?	0	0	?	?	?	?	?	?	?	?	?	1	1	1	1	1	0	0	1	1	0	1	1	1
Brachytrachelopan	?	?	?	?	?	?	?	?	?	?	?	?	?	?	?	?	?	?	?	?	?	?	?	?	?	?	?	?	?	?	?	?	?	?	?	?	?	?	?	?	?	?	?	?	?	?	?	?	?
Dicraeosaurus	0	1	2	1	1	1	1	1	?	?	1	0	?	?	1	?	0	0	1	1	0	0	0	0	?	?	0	?	?	?	?	?	?	?	?	?	1	1	1	1	0	0	0	1	1	0	1	1	1
Suuwassea	?	1	2	1	1	1	?	?	?	?	?	?	?	?	1	?	?	?	0	?	0	0	?	0	?	?	?	?	?	?	?	1	0	1	?	0	1	1	1	1	0	0	0	0	1	0	1	?	?
Histriasaurus	?	?	?	?	?	?	?	?	?	?	?	?	?	?	?	?	?	?	?	?	?	?	?	?	?	?	?	?	?	?	?	?	?	?	?	?	?	?	?	?	?	?	?	?	?	?	?	?	?
Rayososaurus	?	?	?	?	?	?	?	?	?	?	?	?	?	?	?	?	?	?	?	?	?	?	?	?	?	?	?	?	?	?	?	?	?	?	?	?	?	?	?	?	?	?	?	?	?	?	?	?	?
Nopcsaspondylus	?	?	?	?	?	?	?	?	?	?	?	?	?	?	?	?	?	?	?	?	?	?	?	?	?	?	?	?	?	?	?	?	?	?	?	?	?	?	?	?	?	?	?	?	?	?	?	?	?
Rebbachisaurus	?	?	?	?	?	?	?	?	?	?	?	?	?	?	?	?	?	?	?	?	?	?	?	?	?	?	?	?	?	?	?	?	?	?	?	?	?	?	?	?	?	?	?	?	?	?	?	?	?
Limaysaurus	?	?	?	?	?	?	?	?	?	?	?	?	?	?	1	?	0	0	0	0	1	1	1	9	1	0	1	?	?	1	?	2	1	1	2	0	0	0	9	0	0	0	1	9	0	1	0	0	1
Cathartesaura	?	?	?	?	?	?	?	?	?	?	?	?	?	?	?	?	?	?	?	?	?	?	?	?	?	?	?	?	?	?	?	?	?	?	?	?	?	?	?	?	?	?	?	?	?	?	?	?	?
Zapalasaurus	?	?	?	?	?	?	?	?	?	?	?	?	?	?	?	?	?	?	?	?	?	?	?	?	?	?	?	?	?	?	?	?	?	?	?	?	?	?	?	?	?	?	?	?	?	?	?	?	?
Nigersaurus	0	0	2	1	1	1	0	1	1	?	1	0	1	0	1	0	0	0	0	0	1	1	1	9	1	0	1	1	?	1	1	2	1	1	2	0	0	0	9	?	0	1	1	9	0	1	0	0	1
CMC VP14128	0	?	2	1	0	1	0	1	?	?	1	?	0	?	1	?	0	?	0	1	0	0	1	0	?	?	0	?	?	?	?	1	?	?	?	1	1	1	1	1	0	0	0	?	1	0	?	0	1
Tschopp et al. (2015)
	Premaxillary anterior margin, shape: without step (0); with marked but short step (1);	Premaxilla, external surface: without anteroventrally orientated vascular grooves originating from an opening in the maxillary contact (0); vascular grooves present (1)	Premaxilla, shape in dorsal view: main body massive, with proportionally short ascending process distinct (0); single elongate unit, distinction between body and process nearly absent (1)	Premaxilla, angle between lateral and medial margins of premaxilla as seen in dorsal view:>40? (0); 17? ?40? (1);<17?	Premaxilla, posteroventral edge of ascending process in lateral view: concave (0); straight and dorsally oriented (1); straight, and directed posterodorsally (2)	Premaxilla, posterolateral process and the lateral process of the maxillary, shape: without midline contact (0); with midline contact forming a marked narial depression, subnarial foramen not visible laterally (1)	Premaxilla, dorsoventral depth of anterior portion: remains the same as posteriorly, or widens gradually (0); widens considerably, and abruptly (1)	Subnarial foramen and anterior maxillary foramen, position: well distanced from one another (0); separated by narrow bony isthmus (1)	Maxilla, large foramen anterior to the preantorbital fossa, separated by a narrow bony bridge: absent (0); present (1)	Maxilla, large foramen posterior to anterior maxillary foramen, dorsal to preantorbital fossa: absent (0); present (1)	Anterior maxillary foramen, location: detached from maxillary-premaxillary boundary, facing dorsally (0); lies on medial edge of maxilla, opening medially into the premaxillary-maxillary boundary (1)	Maxilla, canal connecting the antorbital fenestra and the preantorbital fossa: absent (0); present (1)	Maxilla, dorsal process, posterior extent: anterior to or even with posterior process (0); extending posterior to posterior process (1)	Maxilla-quadratojugal contact: absent or small (0); broad (1)	Preantorbital fossa: absent (0); present (1)	Preantorbital fossa, if present: with relatively indistinct borders (0); dorsally capped by a thin, distinct crest (1)	Preantorbital fenestra: reduced to absent (0); present, occupying at least 50% of the preantorbital fossa (1)	Antorbital fenestra, maximum diameter: much shorter (<90%) than orbital maximum diameter (0); subequal (>90%) to orbital maximum diameter (1)	Antorbital fenestra, anterior extension: is restricted posterior to preantorbital fossa (0); reaches dorsal to preantorbital fossa (1)	Antorbital fenestra, shape of dorsal margin: straight or convex (0); concave (1)	External nares, position: retracted to level of orbit, facing laterally (0); retracted to position between orbits, facing dorsally or dorsolaterally (1)	External nares, maximum diameter: shorter than orbital maximum diameter (0); longer than orbital maximum diameter (1)	Prefrontal, medial margin, shape: without distinct anteromedial projection (0); curving distinctly medially anteriorly to embrace the anterolateral corner of the frontal (1)	Prefrontal, posterior process size: small, not projecting far posterior of frontal-nasal suture (0); elongate, approaching parietal (1)	Prefrontal, posterior process shape: straight (0); hooked (1)	Frontals, midline contact (symphysis): patent suture (0); fused in adult individuals (1)	Frontal, anteroposterior length: long, >1.4 times minimum transverse width (0); short, 1.4 or less times minimum transverse width (1)	Frontal-nasal suture, shape: flat or slightly bowed anteriorly (0); v-shaped, pointing posteriorly (1)	Frontals, distinct anterior notch medially between the two elements: absent (0); present (1)	Frontals, dorsal surface: without paired grooves facing anterodorsally (0); grooves present, extend on to nasal (1)	Frontal, lateral edge in dorsal view: relatively straight (0); deeply concave (1)	Frontal, contribution to dorsal margin of orbit: less than 1.5 times the contribution of prefrontal (0); at least 1.5 times the contribution of prefrontal (1)	Frontal, free lateral margin: rugose (0); smooth (1)	Frontal, contribution to margin of supratemporal fenestra/fossa: present (0); absent, frontal excluded fromanterior margin of fenestra/fossa (1)	Frontal-parietal suture, position of medial portion: closer to anterior extension of supratemporal fenestra (0); closer to posterior extension (1)	Pineal (parietal) foramen between frontals and parietals: present (0); absent (1)	Orbit, anterior-most point: anterior to the anterior extremity of lateral temporal fenestra (0); roughly even with or posterior to anterior extent of lateral temporal fenestra (1)	Orbital ventral margin, anteroposterior length: broad, with subcircular orbital margin (0); reduced, with acute orbital margin (1)	Postorbital, posterior process: present (0); absent (1)	Jugal, contribution to antorbital fenestra: very reduced or absent (0); large, bordering approximately one-third of its perimeter (1)	Jugal, contact with ectopterygoid: present (0); absent (1)	Jugal, posteroventral process: short and broad (0); narrow and elongate (1)	Jugal, dorsal process: present (0); absent (1)	Jugal, anterior spur dorsally, which projects into antorbital fenestra: absent (0); present (1)	Quadratojugal, position of anterior terminus: anterior margin of orbit or posteriorly restricted (0); beyond anterior margin of orbit (1)	Quadratojugal, angle between anterior and dorsal processes: less than or equal to 90?, so that the quadrate shaft is directed dorsally (0); greater than 90?, approaching 130?, so that the quadrate shaft slants posterodorsally (1)	Lacrimal, anterior process: absent (0); present (1)	Lacrimal, dorsal portion of lateral edge: flat (0); bears dorsoventrally elongate, shallow ridge (1); bears a dorsoventrally short laterally projecting spur (2)	Quadrate, articular surface shape: quadrangular in ventral view, orientated transversely (0); roughly triangular in shape (1); thin, crescent-shaped surface with anteriorly directed medial process (2)
Shunosaurus lii	1	0	0	1	0	0	0	0	0	?	?	?	0	0	0	?	0	0	?	0	0	0	0	0	0	0	0	0	0	0	0	1	?	0	0	0	0	0	0	0	0	0	0	0	0	0	0	?	0
Spinophorosaurus nigerensis	2	?	?	?	?	?	?	?	?	?	?	?	?	?	?	?	?	?	?	?	?	?	?	0	0	1	1	?	1	0	0	?	0	0	?	0	?	?	0	?	?	?	?	0	?	?	0	?	?
Omeisaurus	1	0	0	1	0	1	0	0	0	?	?	?	0	0	0	?	0	0	?	0	0	0	0	0	0	0	0	0	0	0	1	0	?	0	0	1	0	1	0	0	0	0	0	0	0	0	0	?	0
Mamenchisaurus	1	0	0	0	0	1	0	?	?	?	?	?	0	0	0	?	0	0	?	0	0	1	0	0	0	0	1	0	0	0	1	0	?	?	0	1	0	1	0	0	0	0	0	0	0	0	0	0	0
Jobaria tiguidensis	1	0	0	0	0	1	?	0	0	0	0	?	0	0	0	?	0	0	?	0	0	1	0	0	0	0	1	0	0	?	0	?	0	1	0	1	0	1	0	0	?	?	?	0	0	0	0	0	0
Turiasaurus riodevensis	?	?	0	?	?	?	?	?	0	?	?	?	?	?	0	?	0	?	?	?	0	?	0	0	0	?	1	0	?	?	0	?	?	0	?	1	?	?	0	?	?	0	1	?	?	0	?	?	?
Losillasaurus giganteus type	?	?	?	?	?	?	?	?	?	?	?	?	?	?	?	?	?	?	?	?	?	?	?	?	?	?	?	?	?	?	?	?	?	?	?	?	?	?	?	?	?	?	?	?	?	?	?	?	?
Camarasaurus	1	0	0	1	1	1	1	0	0	0	0	?	0	0	0	?	0	0	?	0	0	1	0	0	0	0	1	0	0	0	0	0	0	1	0	0	1	1	0	0	1	1	1	0	0	0	0	0	0
Giraffatitan brancai	2	0	0	1	1	1	0	0	0	1	0	?	0	0	0	?	0	0	?	0	0	1	0	0	0	0	1	0	0	0	0	0	?	1	0	1	1	1	0	0	1	1	1	0	0	0	0	0	0
Brachiosaurus altithorax	2	0	?	?	1	1	?	0	?	?	?	?	?	?	?	?	0	?	?	?	0	?	?	0	0	1	1	0	?	?	1	0	?	1	?	1	?	?	0	?	?	?	?	?	?	?	0	?	?
Ligabuesaurus leanzai	?	?	?	?	?	?	?	?	0	?	?	?	?	?	0	?	0	?	?	?	?	?	?	?	?	?	?	?	?	?	?	?	?	?	?	?	?	?	?	?	?	?	?	?	?	?	?	?	?
Limaysaurus tessonei	?	?	?	?	?	?	?	?	?	?	?	?	?	?	?	?	?	?	?	?	1	?	0	0	0	0	0	1	0	1	0	1	0	0	0	1	1	0	1	?	?	?	?	?	1	?	0	0	2
Nigersaurus taqueti	0	1	1	2	2	0	0	0	?	0	1	?	1	?	0	?	0	1	?	0	1	0	0	0	0	0	0	1	0	1	0	1	0	?	0	1	1	0	1	1	?	0	1	?	1	1	?	?	2
Demandasaurus darwini	0	?	1	2	?	?	0	?	?	?	?	?	?	?	?	?	?	?	?	?	?	?	?	?	?	?	?	?	?	?	?	?	?	?	?	?	?	?	?	?	?	?	?	?	?	?	?	?	?
Dicraeosaurus hansemanni	0	1	1	1	?	0	1	1	1	1	1	0	?	?	1	1	0	?	0	?	1	?	0	0	0	1	1	0	0	0	1	0	1	0	0	0	?	?	0	?	?	?	?	?	?	?	1	1	?
Amargasaurus cazaui	?	?	?	?	?	?	?	?	?	?	?	?	?	?	?	?	?	?	?	?	1	?	0	0	0	1	1	0	0	0	0	0	0	0	0	0	?	0	0	?	?	?	?	?	?	?	0	?	?
Apatosaurus louisae type	0	1	1	2	2	0	?	1	0	0	1	0	1	1	1	0	1	1	0	1	1	0	1	1	1	0	1	?	?	0	1	0	0	1	0	?	1	1	0	1	?	?	0	1	1	1	0	0	1
Kaatedocus siberi SMA 0004	0	0	1	2	2	0	0	1	0	1	0	?	1	?	1	1	0	1	1	1	1	0	0	0	1	?	0	?	1	0	0	1	0	1	0	1	1	?	0	?	?	?	?	0	1	1	1	2	1
Diplodocus sp. CM 11161	0	1	1	2	2	0	?	1	0	0	1	0	1	1	1	1	1	1	0	1	1	0	1	1	1	0	1	0	0	0	1	0	0	1	1	?	1	1	0	1	1	0	0	1	1	1	0	1	1
Galeamopus hayi SMA 0011	0	1	1	2	2	0	1	1	0	0	1	1	1	1	1	1	1	1	1	1	1	0	1	1	1	?	1	0	1	0	1	0	0	1	1	?	1	1	0	1	?	1	0	0	1	1	1	1	1
Barosaurus lentus AMNH 7535	?	?	?	?	?	?	?	?	?	?	?	?	?	?	?	?	?	?	?	?	?	?	?	?	?	?	?	?	?	?	?	?	?	?	?	?	?	?	?	?	?	?	?	?	?	1	?	?	1
CMC VP14128	0	?	1	0	2	0	?	0	?	?	1	?	?	?	1	1	1	0	1	?	1	?	1	0	?	0	1	0	?	0	1	1	0	0	?	1	?	?	0	?	?	?	?	?	?	?	?	?	1
COMBINED MATRIX
	Premaxillary anterior margin, shape: without step (0); with marked but short step (1);	Premaxilla, external surface: without anteroventrally orientated vascular grooves originating from an opening in the maxillary contact (0); vascular grooves present (1)	Premaxilla, shape in dorsal view: main body massive, with proportionally short ascending process distinct (0); single elongate unit, distinction between body and process nearly absent (1)	Premaxilla, angle between lateral and medial margins of premaxilla as seen in dorsal view:>40? (0); 17? ?40? (1);<17?	Premaxilla, posteroventral edge of ascending process in lateral view: concave (0); straight and dorsally oriented (1); straight, and directed posterodorsally (2)	Premaxilla, posterolateral process and the lateral process of the maxillary, shape: without midline contact (0); with midline contact forming a marked narial depression, subnarial foramen not visible laterally (1)	Premaxilla, dorsoventral depth of anterior portion: remains the same as posteriorly, or widens gradually (0); widens considerably, and abruptly (1)	Subnarial foramen and anterior maxillary foramen, position: well distanced from one another (0); separated by narrow bony isthmus (1)	Maxilla, large foramen anterior to the preantorbital fossa, separated by a narrow bony bridge: absent (0); present (1)	Maxilla, large foramen posterior to anterior maxillary foramen, dorsal to preantorbital fossa: absent (0); present (1)	Anterior maxillary foramen, location: detached from maxillary-premaxillary boundary, facing dorsally (0); lies on medial edge of maxilla, opening medially into the premaxillary-maxillary boundary (1)	Maxilla, canal connecting the antorbital fenestra and the preantorbital fossa: absent (0); present (1)	Maxilla, dorsal process, posterior extent: anterior to or even with posterior process (0); extending posterior to posterior process (1)	Maxilla-quadratojugal contact: absent or small (0); broad (1)	Preantorbital fossa: absent (0); present (1)	Preantorbital fossa, if present: with relatively indistinct borders (0); dorsally capped by a thin, distinct crest (1)	Preantorbital fenestra: reduced to absent (0); present, occupying at least 50% of the preantorbital fossa (1)	Antorbital fenestra, maximum diameter: much shorter (<90%) than orbital maximum diameter (0); subequal (>90%) to orbital maximum diameter (1)	Antorbital fenestra, anterior extension: is restricted posterior to preantorbital fossa (0); reaches dorsal to preantorbital fossa (1)	Antorbital fenestra, shape of dorsal margin: straight or convex (0); concave (1)	External nares, position: retracted to level of orbit, facing laterally (0); retracted to position between orbits, facing dorsally or dorsolaterally (1)	External nares, maximum diameter: shorter than orbital maximum diameter (0); longer than orbital maximum diameter (1)	Prefrontal, medial margin, shape: without distinct anteromedial projection (0); curving distinctly medially anteriorly to embrace the anterolateral corner of the frontal (1)	Prefrontal, posterior process size: small, not projecting far posterior of frontal-nasal suture (0); elongate, approaching parietal (1)	Prefrontal, posterior process shape: straight (0); hooked (1)	Frontals, midline contact (symphysis): patent suture (0); fused in adult individuals (1)	Frontal, anteroposterior length: long, >1.4 times minimum transverse width (0); short, 1.4 or less times minimum transverse width (1)	Frontal-nasal suture, shape: flat or slightly bowed anteriorly (0); v-shaped, pointing posteriorly (1)	Frontals, distinct anterior notch medially between the two elements: absent (0); present (1)	Frontals, dorsal surface: without paired grooves facing anterodorsally (0); grooves present, extend on to nasal (1)	Frontal, lateral edge in dorsal view: relatively straight (0); deeply concave (1)	Frontal, contribution to dorsal margin of orbit: less than 1.5 times the contribution of prefrontal (0); at least 1.5 times the contribution of prefrontal (1)	Frontal, free lateral margin: rugose (0); smooth (1)	Frontal, contribution to margin of supratemporal fenestra/fossa: present (0); absent, frontal excluded fromanterior margin of fenestra/fossa (1)	Frontal-parietal suture, position of medial portion: closer to anterior extension of supratemporal fenestra (0); closer to posterior extension (1)	Pineal (parietal) foramen between frontals and parietals: present (0); absent (1)	Orbit, anterior-most point: anterior to the anterior extremity of lateral temporal fenestra (0); roughly even with or posterior to anterior extent of lateral temporal fenestra (1)	Orbital ventral margin, anteroposterior length: broad, with subcircular orbital margin (0); reduced, with acute orbital margin (1)	Postorbital, posterior process: present (0); absent (1)	Jugal, contribution to antorbital fenestra: very reduced or absent (0); large, bordering approximately one-third of its perimeter (1)	Jugal, contact with ectopterygoid: present (0); absent (1)	Jugal, posteroventral process: short and broad (0); narrow and elongate (1)	Jugal, dorsal process: present (0); absent (1)	Jugal, anterior spur dorsally, which projects into antorbital fenestra: absent (0); present (1)	Quadratojugal, position of anterior terminus: anterior margin of orbit or posteriorly restricted (0); beyond anterior margin of orbit (1)	Quadratojugal, angle between anterior and dorsal processes: less than or equal to 90?, so that the quadrate shaft is directed dorsally (0); greater than 90?, approaching 130?, so that the quadrate shaft slants posterodorsally (1)	Lacrimal, anterior process: absent (0); present (1)	Lacrimal, dorsal portion of lateral edge: flat (0); bears dorsoventrally elongate, shallow ridge (1); bears a dorsoventrally short laterally projecting spur (2)	Quadrate, articular surface shape: quadrangular in ventral view, orientated transversely (0); roughly triangular in shape (1); thin, crescent-shaped surface with anteriorly directed medial process (2)
Omeisaurus	1	0	0	1	0	1	0	0	0	?	?	?	0	0	0	?	0	0	?	0	0	0	0	0	0	0	0	0	0	0	1	0	?	0	0	1	0	1	0	0	0	0	0	0	0	0	0	?	0
Jobaria tiguidensis	1	0	0	0	0	1	?	0	0	0	0	?	0	0	0	?	0	0	?	0	0	1	0	0	0	0	1	0	0	?	0	?	0	1	0	1	0	1	0	0	?	?	?	0	0	0	0	0	0
Losillasaurus giganteus type	?	?	?	?	?	?	?	?	?	?	?	?	?	?	?	?	?	?	?	?	?	?	?	?	?	?	?	?	?	?	?	?	?	?	?	?	?	?	?	?	?	?	?	?	?	?	?	?	?
Camarasaurus	1	0	0	1	1	1	1	0	0	0	0	?	0	0	0	?	0	0	?	0	0	1	0	0	0	0	1	0	0	0	0	0	0	1	0	0	1	1	0	0	1	1	1	0	0	0	0	0	0
Brachiosaurus altithorax	2	0	?	?	1	1	?	0	?	?	?	?	?	?	?	?	0	?	?	?	0	?	?	0	0	1	1	0	?	?	1	0	?	1	?	1	?	?	0	?	?	?	?	?	?	?	0	?	?
Limaysaurus tessonei	?	?	?	?	?	?	?	?	?	?	?	?	?	?	?	?	?	?	?	?	1	?	0	0	0	0	0	1	0	1	0	1	0	0	0	1	1	0	1	?	?	?	?	?	1	?	0	0	2
Nigersaurus taqueti	0	1	1	2	2	0	0	0	?	0	1	?	1	?	0	?	0	1	?	0	1	0	0	0	0	0	0	1	0	1	0	1	0	?	0	1	1	0	1	1	?	0	1	?	1	1	?	?	2
Dicraeosaurus hansemanni	0	1	1	1	?	0	1	1	1	1	1	0	?	?	1	1	0	?	0	?	1	?	0	0	0	1	1	0	0	0	1	0	1	0	0	0	?	?	0	?	?	?	?	?	?	?	1	1	?
Amargasaurus cazaui	?	?	?	?	?	?	?	?	?	?	?	?	?	?	?	?	?	?	?	?	1	?	0	0	0	1	1	0	0	0	0	0	0	0	0	0	?	0	0	?	?	?	?	?	?	?	0	?	?
Apatosaurus louisae type	0	1	1	2	2	0	?	1	0	0	1	0	1	1	1	0	1	1	0	1	1	0	1	1	1	0	1	?	?	0	1	0	0	1	0	?	1	1	0	1	?	?	0	1	1	1	0	0	1
Diplodocus sp. CM 11161	0	1	1	2	2	0	?	1	0	0	1	0	1	1	1	1	1	1	0	1	1	0	1	1	1	0	1	0	0	0	1	0	0	1	1	?	1	1	0	1	1	0	0	1	1	1	0	1	1
CMC VP14128	0	?	1	0	2	0	?	0	?	?	1	?	?	?	1	1	1	0	1	?	1	?	1	0	?	0	1	0	?	0	1	1	0	0	?	1	?	?	0	?	?	?	?	?	?	?	?	?	1
[truncated: 491 more columns]

## Sheet: Cranial Only Characters
	Same	Tschopp	Whitlock		Red are culled taxon
Whitlock (2011)
	Premaxillary anterior margin, shape: without step (0); with marked step, anterior portion of skull sharply demarcated (1).	Premaxilla, external surface: without anteroventrally orientated vascular grooves originating from an opening in the maxillary contact (0); vascular grooves present (1).	Ascending process of the premaxilla, shape in lateral view: convex (0); concave, with a large dorsal projection (1); sub-rectilinear and directed posterodorsally (2).	Premaxilla, angle between lateral and medial margins of premaxilla as seen in dorsal view: greater than 20º (0); less than or equal to 20º (1).	Premaxilla, shape in dorsal view: main body is massive, with proportionally short ascending process distinct (0); single elongate unit, distinction between body and process absent (1).	Posterolateral process of the premaxilla and the lateral process of the maxillary, shape: with midline contact forming a marked narial depression, subnarial foramen not visible laterally (0; )without midline contact (1).	Subnarial foramen and anterior maxillary foramen, position: well distanced from one another (0); separated by narrow bony isthmus (1).	Subnarial foramen: not visible laterally (0); visible in lateral view (1).	Dorsal process of maxilla, posterior extent: anterior to or even with posterior process (0); extending posterior to posterior process (1).	Maxilla-quadratojugal contact: absent or small (0); broad (1).	Preantorbital fenestra: absent (0); present (1).	Preantorbital fenestra: without sharply defined fossa (0); with (1).	Antorbital fenestra, maximum diameter: much shorter than orbital maximum diameter, less than 85% of orbit (0); subequal to orbital maximum diameter, greater than 85% orbit (1).	Antorbital fenestra, shape of dorsal margin: straight or convex (0); concave (1).	External nares, position: retracted to level of orbit, facing laterally (0); retracted to position between orbits, facing dorsally or dorsolaterally (1).	External nares, maximum diameter: shorter than orbital maximum diameter (0); longer than orbital maximum diameter (1).	Prefrontal, posterior process size: small, not projecting far posterior of frontal-nasal suture (0); elongate, approaching parietal (1).	Prefrontal, posterior process shape: flat (0); hooked (1).	Frontals, midline contact (symphysis): patent suture (0); fused in adult individuals (1).	Frontal, anteroposterior length: approximately twice transverse breadth (0); less than transverse breadth (1).	Frontal-Nasal suture, shape: flat or slightly bowed anteriorly (0); v-shaped, pointing posteriorly (1).	Frontals, dorsal surface: without paired grooves facing anterodorsally (0); grooves present, extend on to nasal (1).	Frontal, contribution to dorsal margin of orbit: roughly equal or less than contribution of prefrontal (0); approximately twice contribution of prefrontal (1).	Frontal, contribution to margin of supratemporal fenestra/fossa: present (0); absent, frontal excluded from anterior margin of fenestra/fossa (1).	Orbit, ventral extent:well anterior of anterior extremity of lateral temporal fenestra (0); roughly even with or posterior to anterior extent of lateral temporal fenestra	Orbital ventral margin, anteroposterior length: broad, with subcircular orbital margin (0); reduced, with acute orbital margin (1).	Postorbital, posterior process: present (0); absent (1).	Jugal, contribution to antorbital fenestra: very reduced or absent (0); large, bordering approximately one-third its perimeter (1).	Jugal, contact with ectopterygoid: present (0), absent (1).	Quadratojugal, position of anterior terminus: posterior to middle of orbit (0), anterior margin of orbit or beyond (1).	Quadratojugal, angle between anterior and dorsal processes: less than or equal to 90º (0); greater than 90º, approaching 130º (1).	Quadrate, articular surface shape: quadrangular in ventral view, oriented transversely (0); roughly triangular in shape (1); thin, crescent-shaped surface with anteriorly directed medial process (2).	Quadrate fossa, depth: shallow (0); deeply invaginated (1).	Quadrate, articular surface shape: quadrangular in ventral view, oriented transversely (0); roughly triangular in shape (1); thin, crescent-shaped surface with anteriorly directed medial process (2).	Quadrate fossa, depth: shallow (0); deeply invaginated (1).	Quadrate, orientation: subvertical (0); strongly inclined posterodorsally (1).	Squamosal, anterior extent: restricted to postorbital region (0); extends well past posterior margin of orbit (1); extends beyond anterior margin of orbit (2).	Squamosal-quadratojugal contact: present (0); absent (1).	Squamosal prong	Parietal, contribution to post-temporal fenestra: present (0); absent (1).	Parietal, distance separating supratemporal fenestrae: less than the width of the long axis of the supratemporal fenestra (0); twice the length of the long axis of the supratemporal fenestra (1).	Postparietal foramen: absent (0); present (1).	Paroccipital processes, shape: ventral margin flat (0); ventral margin with marked excavation (1).	Paroccipital process distal terminus: straight, slightly expanded surface (0); rounded, tonguelike process (1).	Supratemporal fenestra: present (0); absent (1).	Supratemporal fenestra, maximum diameter: much longer than that of foramen magnum (0); subequal to greatest length of foramen magnum (1).	Supraoccipital: sagittal nuchal crest: broad, weakly developed (0); narrow, sharp and distinct (1).	Supraoccipital, height: twice height of foramen magnum (0); subequal to or less than height of foramen magnum (1).	Crista prootica, size: rudimentary (0); expanded laterally into dorsolateral process (1).
Omeisaurus	1	0	0	0	0	0	0	0	0	0	0	9	0	0	0	0	0	0	0	1	0	0	1	0	0	1	0	0	0	0	0	0	0	0	0	0	0	0	0	0	0	0	0	0	0	0	?	?	0
Jobaria	1	0	0	0	0	0	0	0	0	0	0	9	0	0	0	1	0	0	0	1	?	?	1	1	0	1	0	0	?	0	0	0	0	0	0	0	0	0	0	0	0	0	0	0	0	0	0	?	0
Camarasaurus	1	0	1	0	0	0	0	0	0	0	1	0	0	0	0	1	0	0	0	1	0	0	0	1	1	1	0	0	1	0	0	0	1	0	0	0	0	0	1	0	0	0	0	0	0	0	0	0	0
Brachiosaurus	1	0	1	0	0	0	0	0	0	0	1	0	0	0	0	1	0	0	0	1	0	0	0	?	1	1	0	0	1	0	0	0	1	0	0	?	0	0	0	0	0	0	0	0	0	0	0	0	0
Australodocus	?	?	?	?	?	?	?	?	?	?	?	?	?	?	?	?	?	?	?	?	?	?	?	?	?	?	?	?	?	?	?	?	?	?	?	?	?	?	?	?	?	?	?	?	?	?	?	?	?
Haplocanthosaurus	?	?	?	?	?	?	?	?	?	?	?	?	?	?	?	?	?	?	?	?	?	?	?	?	?	?	?	?	?	?	?	?	?	?	?	?	?	?	?	?	?	?	?	?	?	?	?	?	?
Losillasaurus	?	?	?	?	?	?	?	?	?	?	?	?	?	?	?	?	?	?	?	?	?	?	?	?	?	?	?	?	?	?	?	?	?	?	?	?	?	?	?	?	?	?	?	?	?	?	?	?	?
Dinheirosaurus	?	?	?	?	?	?	?	?	?	?	?	?	?	?	?	?	?	?	?	?	?	?	?	?	?	?	?	?	?	?	?	?	?	?	?	?	?	?	?	?	?	?	?	?	?	?	?	?	?
Amazonsaurus	?	?	?	?	?	?	?	?	?	?	?	?	?	?	?	?	?	?	?	?	?	?	?	?	?	?	?	?	?	?	?	?	?	?	?	?	?	?	?	?	?	?	?	?	?	?	?	?	?
Apatosaurus	0	0	2	1	1	1	1	1	1	1	1	0	1	1	1	0	1	1	0	1	0	0	0	1	1	1	0	1	?	1	1	1	0	1	1	1	0	1	1	0	0	1	0	0	0	0	0	0	1
Barosaurus	?	?	?	?	?	?	?	?	?	?	?	?	?	?	?	?	?	?	?	?	?	?	?	?	?	?	?	?	?	?	?	?	?	?	?	?	?	?	?	?	?	?	?	?	?	?	?	?	?
Diplodocus	0	0	2	1	1	1	1	1	1	1	1	1	1	1	1	0	1	1	0	1	0	0	0	1	1	1	0	1	1	1	1	1	0	1	1	1	0	1	1	0	0	1	0	0	0	0	0	0	1
Supersaurus	?	?	?	?	?	?	?	?	?	?	?	?	?	?	?	?	?	?	?	?	?	?	?	?	?	?	?	?	?	?	?	?	?	?	?	?	?	?	?	?	?	?	?	?	?	?	?	?	?
Tornieria	0	0	2	1	1	1	?	1	?	?	?	?	?	?	?	?	?	?	?	?	0	0	?	?	?	?	?	?	?	?	?	?	?	?	?	?	?	1	1	?	?	1	0	0	0	0	0	?	1
Amargasaurus	?	?	?	?	?	?	?	?	?	?	?	?	?	?	1	?	0	0	1	1	0	0	0	0	?	0	0	?	?	?	?	?	?	?	?	?	1	1	1	1	1	0	0	1	1	0	1	1	1
Brachytrachelopan	?	?	?	?	?	?	?	?	?	?	?	?	?	?	?	?	?	?	?	?	?	?	?	?	?	?	?	?	?	?	?	?	?	?	?	?	?	?	?	?	?	?	?	?	?	?	?	?	?
Dicraeosaurus	0	1	2	1	1	1	1	1	?	?	1	0	?	?	1	?	0	0	1	1	0	0	0	0	?	?	0	?	?	?	?	?	?	?	?	?	1	1	1	1	0	0	0	1	1	0	1	1	1
Suuwassea	?	1	2	1	1	1	?	?	?	?	?	?	?	?	1	?	?	?	0	?	0	0	?	0	?	?	?	?	?	?	?	1	0	1	?	0	1	1	1	1	0	0	0	0	1	0	1	?	?
Histriasaurus	?	?	?	?	?	?	?	?	?	?	?	?	?	?	?	?	?	?	?	?	?	?	?	?	?	?	?	?	?	?	?	?	?	?	?	?	?	?	?	?	?	?	?	?	?	?	?	?	?
Rayososaurus	?	?	?	?	?	?	?	?	?	?	?	?	?	?	?	?	?	?	?	?	?	?	?	?	?	?	?	?	?	?	?	?	?	?	?	?	?	?	?	?	?	?	?	?	?	?	?	?	?
Nopcsaspondylus	?	?	?	?	?	?	?	?	?	?	?	?	?	?	?	?	?	?	?	?	?	?	?	?	?	?	?	?	?	?	?	?	?	?	?	?	?	?	?	?	?	?	?	?	?	?	?	?	?
Rebbachisaurus	?	?	?	?	?	?	?	?	?	?	?	?	?	?	?	?	?	?	?	?	?	?	?	?	?	?	?	?	?	?	?	?	?	?	?	?	?	?	?	?	?	?	?	?	?	?	?	?	?
Limaysaurus	?	?	?	?	?	?	?	?	?	?	?	?	?	?	1	?	0	0	0	0	1	1	1	9	1	0	1	?	?	1	?	2	1	1	2	0	0	0	9	0	0	0	1	9	0	1	0	0	1
Cathartesaura	?	?	?	?	?	?	?	?	?	?	?	?	?	?	?	?	?	?	?	?	?	?	?	?	?	?	?	?	?	?	?	?	?	?	?	?	?	?	?	?	?	?	?	?	?	?	?	?	?
Zapalasaurus	?	?	?	?	?	?	?	?	?	?	?	?	?	?	?	?	?	?	?	?	?	?	?	?	?	?	?	?	?	?	?	?	?	?	?	?	?	?	?	?	?	?	?	?	?	?	?	?	?
Nigersaurus	0	0	2	1	1	1	0	1	1	?	1	0	1	0	1	0	0	0	0	0	1	1	1	9	1	0	1	1	?	1	1	2	1	1	2	0	0	0	9	?	0	1	1	9	0	1	0	0	1
CMC VP14128	0	?	2	1	0	1	0	1	?	?	1	?	0	?	1	?	0	?	0	1	0	0	1	0	?	?	0	?	?	?	?	1	?	?	?	1	1	1	1	1	0	0	0	?	1	0	?	0	1
Tschopp et al. (2015)
	Premaxillary anterior margin, shape: without step (0); with marked but short step (1);	Premaxilla, external surface: without anteroventrally orientated vascular grooves originating from an opening in the maxillary contact (0); vascular grooves present (1)	Premaxilla, shape in dorsal view: main body massive, with proportionally short ascending process distinct (0); single elongate unit, distinction between body and process nearly absent (1)	Premaxilla, angle between lateral and medial margins of premaxilla as seen in dorsal view:>40? (0); 17? ?40? (1);<17?	Premaxilla, posteroventral edge of ascending process in lateral view: concave (0); straight and dorsally oriented (1); straight, and directed posterodorsally (2)	Premaxilla, posterolateral process and the lateral process of the maxillary, shape: without midline contact (0); with midline contact forming a marked narial depression, subnarial foramen not visible laterally (1)	Premaxilla, dorsoventral depth of anterior portion: remains the same as posteriorly, or widens gradually (0); widens considerably, and abruptly (1)	Subnarial foramen and anterior maxillary foramen, position: well distanced from one another (0); separated by narrow bony isthmus (1)	Maxilla, large foramen anterior to the preantorbital fossa, separated by a narrow bony bridge: absent (0); present (1)	Maxilla, large foramen posterior to anterior maxillary foramen, dorsal to preantorbital fossa: absent (0); present (1)	Anterior maxillary foramen, location: detached from maxillary-premaxillary boundary, facing dorsally (0); lies on medial edge of maxilla, opening medially into the premaxillary-maxillary boundary (1)	Maxilla, canal connecting the antorbital fenestra and the preantorbital fossa: absent (0); present (1)	Maxilla, dorsal process, posterior extent: anterior to or even with posterior process (0); extending posterior to posterior process (1)	Maxilla-quadratojugal contact: absent or small (0); broad (1)	Preantorbital fossa: absent (0); present (1)	Preantorbital fossa, if present: with relatively indistinct borders (0); dorsally capped by a thin, distinct crest (1)	Preantorbital fenestra: reduced to absent (0); present, occupying at least 50% of the preantorbital fossa (1)	Antorbital fenestra, maximum diameter: much shorter (<90%) than orbital maximum diameter (0); subequal (>90%) to orbital maximum diameter (1)	Antorbital fenestra, anterior extension: is restricted posterior to preantorbital fossa (0); reaches dorsal to preantorbital fossa (1)	Antorbital fenestra, shape of dorsal margin: straight or convex (0); concave (1)	External nares, position: retracted to level of orbit, facing laterally (0); retracted to position between orbits, facing dorsally or dorsolaterally (1)	External nares, maximum diameter: shorter than orbital maximum diameter (0); longer than orbital maximum diameter (1)	Prefrontal, medial margin, shape: without distinct anteromedial projection (0); curving distinctly medially anteriorly to embrace the anterolateral corner of the frontal (1)	Prefrontal, posterior process size: small, not projecting far posterior of frontal-nasal suture (0); elongate, approaching parietal (1)	Prefrontal, posterior process shape: straight (0); hooked (1)	Frontals, midline contact (symphysis): patent suture (0); fused in adult individuals (1)	Frontal, anteroposterior length: long, >1.4 times minimum transverse width (0); short, 1.4 or less times minimum transverse width (1)	Frontal-nasal suture, shape: flat or slightly bowed anteriorly (0); v-shaped, pointing posteriorly (1)	Frontals, distinct anterior notch medially between the two elements: absent (0); present (1)	Frontals, dorsal surface: without paired grooves facing anterodorsally (0); grooves present, extend on to nasal (1)	Frontal, lateral edge in dorsal view: relatively straight (0); deeply concave (1)	Frontal, contribution to dorsal margin of orbit: less than 1.5 times the contribution of prefrontal (0); at least 1.5 times the contribution of prefrontal (1)	Frontal, free lateral margin: rugose (0); smooth (1)	Frontal, contribution to margin of supratemporal fenestra/fossa: present (0); absent, frontal excluded fromanterior margin of fenestra/fossa (1)	Frontal-parietal suture, position of medial portion: closer to anterior extension of supratemporal fenestra (0); closer to posterior extension (1)	Pineal (parietal) foramen between frontals and parietals: present (0); absent (1)	Orbit, anterior-most point: anterior to the anterior extremity of lateral temporal fenestra (0); roughly even with or posterior to anterior extent of lateral temporal fenestra (1)	Orbital ventral margin, anteroposterior length: broad, with subcircular orbital margin (0); reduced, with acute orbital margin (1)	Postorbital, posterior process: present (0); absent (1)	Jugal, contribution to antorbital fenestra: very reduced or absent (0); large, bordering approximately one-third of its perimeter (1)	Jugal, contact with ectopterygoid: present (0); absent (1)	Jugal, posteroventral process: short and broad (0); narrow and elongate (1)	Jugal, dorsal process: present (0); absent (1)	Jugal, anterior spur dorsally, which projects into antorbital fenestra: absent (0); present (1)	Quadratojugal, position of anterior terminus: anterior margin of orbit or posteriorly restricted (0); beyond anterior margin of orbit (1)	Quadratojugal, angle between anterior and dorsal processes: less than or equal to 90?, so that the quadrate shaft is directed dorsally (0); greater than 90?, approaching 130?, so that the quadrate shaft slants posterodorsally (1)	Lacrimal, anterior process: absent (0); present (1)	Lacrimal, dorsal portion of lateral edge: flat (0); bears dorsoventrally elongate, shallow ridge (1); bears a dorsoventrally short laterally projecting spur (2)	Quadrate, articular surface shape: quadrangular in ventral view, orientated transversely (0); roughly triangular in shape (1); thin, crescent-shaped surface with anteriorly directed medial process (2)
Shunosaurus lii	1	0	0	1	0	0	0	0	0	?	?	?	0	0	0	?	0	0	?	0	0	0	0	0	0	0	0	0	0	0	0	1	?	0	0	0	0	0	0	0	0	0	0	0	0	0	0	?	0
Spinophorosaurus nigerensis	2	?	?	?	?	?	?	?	?	?	?	?	?	?	?	?	?	?	?	?	?	?	?	0	0	1	1	?	1	0	0	?	0	0	?	0	?	?	0	?	?	?	?	0	?	?	0	?	?
Omeisaurus	1	0	0	1	0	1	0	0	0	?	?	?	0	0	0	?	0	0	?	0	0	0	0	0	0	0	0	0	0	0	1	0	?	0	0	1	0	1	0	0	0	0	0	0	0	0	0	?	0
Mamenchisaurus	1	0	0	0	0	1	0	?	?	?	?	?	0	0	0	?	0	0	?	0	0	1	0	0	0	0	1	0	0	0	1	0	?	?	0	1	0	1	0	0	0	0	0	0	0	0	0	0	0
Jobaria tiguidensis	1	0	0	0	0	1	?	0	0	0	0	?	0	0	0	?	0	0	?	0	0	1	0	0	0	0	1	0	0	?	0	?	0	1	0	1	0	1	0	0	?	?	?	0	0	0	0	0	0
Turiasaurus riodevensis	?	?	0	?	?	?	?	?	0	?	?	?	?	?	0	?	0	?	?	?	0	?	0	0	0	?	1	0	?	?	0	?	?	0	?	1	?	?	0	?	?	0	1	?	?	0	?	?	?
Losillasaurus giganteus type	?	?	?	?	?	?	?	?	?	?	?	?	?	?	?	?	?	?	?	?	?	?	?	?	?	?	?	?	?	?	?	?	?	?	?	?	?	?	?	?	?	?	?	?	?	?	?	?	?
Camarasaurus	1	0	0	1	1	1	1	0	0	0	0	?	0	0	0	?	0	0	?	0	0	1	0	0	0	0	1	0	0	0	0	0	0	1	0	0	1	1	0	0	1	1	1	0	0	0	0	0	0
Giraffatitan brancai	2	0	0	1	1	1	0	0	0	1	0	?	0	0	0	?	0	0	?	0	0	1	0	0	0	0	1	0	0	0	0	0	?	1	0	1	1	1	0	0	1	1	1	0	0	0	0	0	0
Brachiosaurus altithorax	2	0	?	?	1	1	?	0	?	?	?	?	?	?	?	?	0	?	?	?	0	?	?	0	0	1	1	0	?	?	1	0	?	1	?	1	?	?	0	?	?	?	?	?	?	?	0	?	?
Ligabuesaurus leanzai	?	?	?	?	?	?	?	?	0	?	?	?	?	?	0	?	0	?	?	?	?	?	?	?	?	?	?	?	?	?	?	?	?	?	?	?	?	?	?	?	?	?	?	?	?	?	?	?	?
Limaysaurus tessonei	?	?	?	?	?	?	?	?	?	?	?	?	?	?	?	?	?	?	?	?	1	?	0	0	0	0	0	1	0	1	0	1	0	0	0	1	1	0	1	?	?	?	?	?	1	?	0	0	2
Nigersaurus taqueti	0	1	1	2	2	0	0	0	?	0	1	?	1	?	0	?	0	1	?	0	1	0	0	0	0	0	0	1	0	1	0	1	0	?	0	1	1	0	1	1	?	0	1	?	1	1	?	?	2
Demandasaurus darwini	0	?	1	2	?	?	0	?	?	?	?	?	?	?	?	?	?	?	?	?	?	?	?	?	?	?	?	?	?	?	?	?	?	?	?	?	?	?	?	?	?	?	?	?	?	?	?	?	?
Dicraeosaurus hansemanni	0	1	1	1	?	0	1	1	1	1	1	0	?	?	1	1	0	?	0	?	1	?	0	0	0	1	1	0	0	0	1	0	1	0	0	0	?	?	0	?	?	?	?	?	?	?	1	1	?
Amargasaurus cazaui	?	?	?	?	?	?	?	?	?	?	?	?	?	?	?	?	?	?	?	?	1	?	0	0	0	1	1	0	0	0	0	0	0	0	0	0	?	0	0	?	?	?	?	?	?	?	0	?	?
Apatosaurus louisae type	0	1	1	2	2	0	?	1	0	0	1	0	1	1	1	0	1	1	0	1	1	0	1	1	1	0	1	?	?	0	1	0	0	1	0	?	1	1	0	1	?	?	0	1	1	1	0	0	1
Kaatedocus siberi SMA 0004	0	0	1	2	2	0	0	1	0	1	0	?	1	?	1	1	0	1	1	1	1	0	0	0	1	?	0	?	1	0	0	1	0	1	0	1	1	?	0	?	?	?	?	0	1	1	1	2	1
Diplodocus sp. CM 11161	0	1	1	2	2	0	?	1	0	0	1	0	1	1	1	1	1	1	0	1	1	0	1	1	1	0	1	0	0	0	1	0	0	1	1	?	1	1	0	1	1	0	0	1	1	1	0	1	1
Galeamopus hayi SMA 0011	0	1	1	2	2	0	1	1	0	0	1	1	1	1	1	1	1	1	1	1	1	0	1	1	1	?	1	0	1	0	1	0	0	1	1	?	1	1	0	1	?	1	0	0	1	1	1	1	1
Barosaurus lentus AMNH 7535	?	?	?	?	?	?	?	?	?	?	?	?	?	?	?	?	?	?	?	?	?	?	?	?	?	?	?	?	?	?	?	?	?	?	?	?	?	?	?	?	?	?	?	?	?	1	?	?	1
CMC VP14128	0	?	1	0	2	0	?	0	?	?	1	?	?	?	1	1	1	0	1	?	1	?	1	0	?	0	1	0	?	0	1	1	0	0	?	1	?	?	0	?	?	?	?	?	?	?	?	?	1
COMBINED MATRIX
	Premaxillary anterior margin, shape: without step (0); with marked but short step (1);	Premaxilla, external surface: without anteroventrally orientated vascular grooves originating from an opening in the maxillary contact (0); vascular grooves present (1)	Premaxilla, shape in dorsal view: main body massive, with proportionally short ascending process distinct (0); single elongate unit, distinction between body and process nearly absent (1)	Premaxilla, angle between lateral and medial margins of premaxilla as seen in dorsal view:>40? (0); 17? ?40? (1);<17?	Premaxilla, posteroventral edge of ascending process in lateral view: concave (0); straight and dorsally oriented (1); straight, and directed posterodorsally (2)	Premaxilla, posterolateral process and the lateral process of the maxillary, shape: without midline contact (0); with midline contact forming a marked narial depression, subnarial foramen not visible laterally (1)	Premaxilla, dorsoventral depth of anterior portion: remains the same as posteriorly, or widens gradually (0); widens considerably, and abruptly (1)	Subnarial foramen and anterior maxillary foramen, position: well distanced from one another (0); separated by narrow bony isthmus (1)	Maxilla, large foramen anterior to the preantorbital fossa, separated by a narrow bony bridge: absent (0); present (1)	Maxilla, large foramen posterior to anterior maxillary foramen, dorsal to preantorbital fossa: absent (0); present (1)	Anterior maxillary foramen, location: detached from maxillary-premaxillary boundary, facing dorsally (0); lies on medial edge of maxilla, opening medially into the premaxillary-maxillary boundary (1)	Maxilla, canal connecting the antorbital fenestra and the preantorbital fossa: absent (0); present (1)	Maxilla, dorsal process, posterior extent: anterior to or even with posterior process (0); extending posterior to posterior process (1)	Maxilla-quadratojugal contact: absent or small (0); broad (1)	Preantorbital fossa: absent (0); present (1)	Preantorbital fossa, if present: with relatively indistinct borders (0); dorsally capped by a thin, distinct crest (1)	Preantorbital fenestra: reduced to absent (0); present, occupying at least 50% of the preantorbital fossa (1)	Antorbital fenestra, maximum diameter: much shorter (<90%) than orbital maximum diameter (0); subequal (>90%) to orbital maximum diameter (1)	Antorbital fenestra, anterior extension: is restricted posterior to preantorbital fossa (0); reaches dorsal to preantorbital fossa (1)	Antorbital fenestra, shape of dorsal margin: straight or convex (0); concave (1)	External nares, position: retracted to level of orbit, facing laterally (0); retracted to position between orbits, facing dorsally or dorsolaterally (1)	External nares, maximum diameter: shorter than orbital maximum diameter (0); longer than orbital maximum diameter (1)	Prefrontal, medial margin, shape: without distinct anteromedial projection (0); curving distinctly medially anteriorly to embrace the anterolateral corner of the frontal (1)	Prefrontal, posterior process size: small, not projecting far posterior of frontal-nasal suture (0); elongate, approaching parietal (1)	Prefrontal, posterior process shape: straight (0); hooked (1)	Frontals, midline contact (symphysis): patent suture (0); fused in adult individuals (1)	Frontal, anteroposterior length: long, >1.4 times minimum transverse width (0); short, 1.4 or less times minimum transverse width (1)	Frontal-nasal suture, shape: flat or slightly bowed anteriorly (0); v-shaped, pointing posteriorly (1)	Frontals, distinct anterior notch medially between the two elements: absent (0); present (1)	Frontals, dorsal surface: without paired grooves facing anterodorsally (0); grooves present, extend on to nasal (1)	Frontal, lateral edge in dorsal view: relatively straight (0); deeply concave (1)	Frontal, contribution to dorsal margin of orbit: less than 1.5 times the contribution of prefrontal (0); at least 1.5 times the contribution of prefrontal (1)	Frontal, free lateral margin: rugose (0); smooth (1)	Frontal, contribution to margin of supratemporal fenestra/fossa: present (0); absent, frontal excluded fromanterior margin of fenestra/fossa (1)	Frontal-parietal suture, position of medial portion: closer to anterior extension of supratemporal fenestra (0); closer to posterior extension (1)	Pineal (parietal) foramen between frontals and parietals: present (0); absent (1)	Orbit, anterior-most point: anterior to the anterior extremity of lateral temporal fenestra (0); roughly even with or posterior to anterior extent of lateral temporal fenestra (1)	Orbital ventral margin, anteroposterior length: broad, with subcircular orbital margin (0); reduced, with acute orbital margin (1)	Postorbital, posterior process: present (0); absent (1)	Jugal, contribution to antorbital fenestra: very reduced or absent (0); large, bordering approximately one-third of its perimeter (1)	Jugal, contact with ectopterygoid: present (0); absent (1)	Jugal, posteroventral process: short and broad (0); narrow and elongate (1)	Jugal, dorsal process: present (0); absent (1)	Jugal, anterior spur dorsally, which projects into antorbital fenestra: absent (0); present (1)	Quadratojugal, position of anterior terminus: anterior margin of orbit or posteriorly restricted (0); beyond anterior margin of orbit (1)	Quadratojugal, angle between anterior and dorsal processes: less than or equal to 90?, so that the quadrate shaft is directed dorsally (0); greater than 90?, approaching 130?, so that the quadrate shaft slants posterodorsally (1)	Lacrimal, anterior process: absent (0); present (1)	Lacrimal, dorsal portion of lateral edge: flat (0); bears dorsoventrally elongate, shallow ridge (1); bears a dorsoventrally short laterally projecting spur (2)	Quadrate, articular surface shape: quadrangular in ventral view, orientated transversely (0); roughly triangular in shape (1); thin, crescent-shaped surface with anteriorly directed medial process (2)
Omeisaurus	1	0	0	1	0	1	0	0	0	?	?	?	0	0	0	?	0	0	?	0	0	0	0	0	0	0	0	0	0	0	1	0	?	0	0	1	0	1	0	0	0	0	0	0	0	0	0	?	0
Jobaria tiguidensis	1	0	0	0	0	1	?	0	0	0	0	?	0	0	0	?	0	0	?	0	0	1	0	0	0	0	1	0	0	?	0	?	0	1	0	1	0	1	0	0	?	?	?	0	0	0	0	0	0
Losillasaurus giganteus type	?	?	?	?	?	?	?	?	?	?	?	?	?	?	?	?	?	?	?	?	?	?	?	?	?	?	?	?	?	?	?	?	?	?	?	?	?	?	?	?	?	?	?	?	?	?	?	?	?
Camarasaurus	1	0	0	1	1	1	1	0	0	0	0	?	0	0	0	?	0	0	?	0	0	1	0	0	0	0	1	0	0	0	0	0	0	1	0	0	1	1	0	0	1	1	1	0	0	0	0	0	0
Brachiosaurus altithorax	2	0	?	?	1	1	?	0	?	?	?	?	?	?	?	?	0	?	?	?	0	?	?	0	0	1	1	0	?	?	1	0	?	1	?	1	?	?	0	?	?	?	?	?	?	?	0	?	?
Limaysaurus tessonei	?	?	?	?	?	?	?	?	?	?	?	?	?	?	?	?	?	?	?	?	1	?	0	0	0	0	0	1	0	1	0	1	0	0	0	1	1	0	1	?	?	?	?	?	1	?	0	0	2
Nigersaurus taqueti	0	1	1	2	2	0	0	0	?	0	1	?	1	?	0	?	0	1	?	0	1	0	0	0	0	0	0	1	0	1	0	1	0	?	0	1	1	0	1	1	?	0	1	?	1	1	?	?	2
Dicraeosaurus hansemanni	0	1	1	1	?	0	1	1	1	1	1	0	?	?	1	1	0	?	0	?	1	?	0	0	0	1	1	0	0	0	1	0	1	0	0	0	?	?	0	?	?	?	?	?	?	?	1	1	?
Amargasaurus cazaui	?	?	?	?	?	?	?	?	?	?	?	?	?	?	?	?	?	?	?	?	1	?	0	0	0	1	1	0	0	0	0	0	0	0	0	0	?	0	0	?	?	?	?	?	?	?	0	?	?
Apatosaurus louisae type	0	1	1	2	2	0	?	1	0	0	1	0	1	1	1	0	1	1	0	1	1	0	1	1	1	0	1	?	?	0	1	0	0	1	0	?	1	1	0	1	?	?	0	1	1	1	0	0	1
Diplodocus sp. CM 11161	0	1	1	2	2	0	?	1	0	0	1	0	1	1	1	1	1	1	0	1	1	0	1	1	1	0	1	0	0	0	1	0	0	1	1	?	1	1	0	1	1	0	0	1	1	1	0	1	1
CMC VP14128	0	?	1	0	2	0	?	0	?	?	1	?	?	?	1	1	1	0	1	?	1	?	1	0	?	0	1	0	?	0	1	1	0	0	?	1	?	?	0	?	?	?	?	?	?	?	?	?	1
[truncated: 104 more columns]
